# Supplementary material for: Self-Supervised Spatio-Temporal Network for Classifying Lung Tumor in EBUS Videos
Source: Diagnostics (Basel). 2025 Dec 13;15(24):3184. doi: 10.3390/diagnostics15243184 (PMC12731602; doi:10.3390/diagnostics15243184)
Supplement: Supplementary file 1 [file diagnostics-15-03184-s001.zip]

Archive with 1 entries (1 files):
- diagnostics-3971819-supplementary.pdf
